# Supplementary material for: Experimental data on the compressive and flexural strength of lateritic paving tiles compounded with pulverized cow bone
Source: Data Brief. 2020 Nov 6;33:106511. doi: 10.1016/j.dib.2020.106511 (PMC7683323; doi:10.1016/j.dib.2020.106511)
Supplement: Supplementary file 1 [file mmc1.xml]

<?xml version="1.0" encoding="utf-8" standalone="no"?>
<data>
  <datasets>
    <author>lakepete05@yahoo.com</author>
    <type>0</type>
    <dataset>
      <value>6</value>
      <reason>Other (please explain)</reason>
      <comments>The revised manuscript are highlighted in red.</comments>
    </dataset>
  </datasets>
</data>
